# Supplementary material for: Prediction of Novel Drug Targets and Vaccine Candidates against Human Lice (Insecta), Acari (Arachnida), and Their Associated Pathogens
Source: Vaccines (Basel). 2021 Dec 22;10(1):8. doi: 10.3390/vaccines10010008 (PMC8778234; doi:10.3390/vaccines10010008)
Supplement: Supplementary file 1 [file vaccines-10-00008-s001.zip]

Archive with 6 entries (6 files):
- Supplementary Figure S1.pdf
- Supplementary Figure S2.pdf
- Supplementary Table S1.pdf
- Supplementary Table S2.pdf
- Supplementry Table S3.pdf
- Supplementry Table S4.pdf
